# Supplementary material for: Revisiting the relationship between illusory hand ownership induced by visuotactile synchrony and cardiac interoceptive accuracy
Source: Sci Rep. 2023 Oct 10;13:17132. doi: 10.1038/s41598-023-43990-2 (PMC10564882; doi:10.1038/s41598-023-43990-2)
Supplement: Supplementary file 2 — Supplementary Information 2. [file 41598_2023_43990_MOESM2_ESM.xls]

## Sheet: 2022-08-24-1500
Supplementary Data: Revisiting the relationship between illusory hand ownership induced by visuotactile synchrony and cardiac interoceptive accuracy
Toyoki Yamagata, Kaito Ichikawa, Shogo Mizutori, Yusuke Haruki, & Kenji Ogawa
Date of Export	Document Type	Authors	Article Title	Abstract	Times Cited, All Databases	Journal ISO Abbreviation	Publication Date	Publication Year	DOI Link
2022-08-24	Article	Crucianelli, L; Ehrsson, HH	Visuo-thermal congruency modulates the sense of body ownership	Thermosensation has been redefined as an interoceptive modality that provides information about the homeostatic state of the body. However, the contribution of thermosensory signals to the sense of body ownership remains unclear. Across two rubber hand illusion (RHI) experiments (N = 73), we manipulated the visuo-thermal congruency between the felt and seen temperature, on the real and rubber han…	0	Commun. Biol.	JUL 22	2022	http://dx.doi.org/10.1038/s42003-022-03673-6
2022-08-24	Article	Slater, M; Ehrsson, HH	Multisensory Integration Dominates Hypnotisability and Expectations in the Rubber Hand Illusion	Some recent papers by P. Lush and colleagues have argued that the rubber hand illusion (RHI), where participants can feel a rubber hand as their own under appropriate multisensory stimulation, may be caused mainly by hypnotic suggestibility and expectations (demand characteristics). These papers rely primarily on a study with 353 participants who took part in a RHI experiment carried out in a cla…	0	Front. Hum. Neurosci.	JUN 16	2022	http://dx.doi.org/10.3389/fnhum.2022.834492
2022-08-24	Article	Della Longa, L; Sacchetti, S; Farroni, T; McGlone, F	Does Nice or Nasty Matter? The Intensity of Touch Modulates the Rubber Hand Illusion	Our sense of body ownership results from the ongoing integration of perceptual information coming from the different senses (i.e., multisensory integration). The Rubber Hand Illusion (RHI) has been extensively studied to investigate the malleability of body ownership through contrasting multisensory information. Indeed, during the RHI, stroking a visible rubber hand synchronously to participants'…	0	Front. Psychol.	JUN 13	2022	http://dx.doi.org/10.3389/fpsyg.2022.901413
2022-08-24	Article	Reader, AT	What Do Participants Expect to Experience in the Rubber Hand Illusion? A Conceptual Replication of Lush (2020)	The sense of body ownership (the feeling that the body belongs to the self) is commonly believed to arise through multisensory integration. This is famously shown in the rubber hand illusion (RHI), where touches applied synchronously to a fake hand and to the participant???s real hand (which is hidden from view) can induce a sensation of ownership over the fake one. Asynchronous touches weaken or…	0	Collabra-Psychol.	MAY 20	2022	http://dx.doi.org/10.1525/collabra.35743
2022-08-24	Article	Gong, WX; Gu, LJ; Wang, W; Chen, LH	Interoception visualization relieves acute pain	visual patients pain prorubber hand synchrotested pain the P2 effect on inhibit pain self-consciousness, in	0	Biol. Psychol.	MAR	2022	http://dx.doi.org/10.1016/j.biopsycho.2022.108276
2022-08-24	Article; Early Access	Theriault, R; Landry, M; Raz, A	The Rubber Hand Illusion: Top-down attention modulates embodiment	The Rubber Hand Illusion (RHI) creates distortions of body ownership through multimodal integration of somatosensory and visual inputs. This illusion largely rests on bottom-up (automatic multisensory and perceptual integration) mechanisms. However, the relative contribution from top-down factors, such as controlled processes involving attentional regulation, remains unclear. Following previous w…	0	Q. J. Exp. Psychol.			http://dx.doi.org/10.1177/17470218221078858
2022-08-24	Article	Matuz-Budai, T; Labadi, B; Kohn, E; Matuz, A; Zsido, AN; Inhof, O; Kallai, J; Szolcsanyi, T; Perlaki, G; Orsi, G; Nagy, SA; Janszky, J; Darnai, G	Individual differences in the experience of body ownership are related to cortical thickness	The widely used rubber hand illusion (RHI) paradigm provides insight into how the brain manages conflicting multisensory information regarding bodily self-consciousness. Previous functional neuroimaging studies have revealed that the feeling of body ownership is linked to activity in the premotor cortex, the intraparietal areas, the occipitotemporal cortex, and the insula. The current study inves…	0	Sci Rep	JAN 17	2022	http://dx.doi.org/10.1038/s41598-021-04720-8
2022-08-24	Article	Butler, AA; Robertson, LS; Wang, AP; Gandevia, SC; Heroux, ME	Do interoception and attending to the upper limbs affect body ownership and body representation in the grasp illusion?	Passively grasping an unseen artificial finger induces ownership over this finger and an illusory coming together of one's index fingers: a grasp illusion. Here we determine how interoceptive ability and attending to the upper limbs influence this illusion. Participants passively grasped an unseen artificial finger with their left index finger and thumb for 3 min while their right index finger, l…	0	PLoS One	NOV 17	2021	http://dx.doi.org/10.1371/journal.pone.0259988
2022-08-24	Article	Schroter, FA; Gunther, BA; Jansen, P	The effects of subliminal or supraliminal sadness induction on the sense of body ownership and the role of dissociative symptoms	Previous research has shown that emotions can alter our sense of ownership. Whether this relationship is modulated by differences in emotion experience and awareness, however, remains unclear. We investigated this by comparing the susceptibility to the rubber hand illusion (RHI) between participants who were either exposed to a low-arousing emotion induction (sadness) or placed in a neutral contr…	0	Sci Rep	NOV 15	2021	http://dx.doi.org/10.1038/s41598-021-01039-2
2022-08-24	Article	Dobrushina, OR; Arina, GA; Dobrynina, LA; Novikova, ES; Gubanova, MV; Belopasova, AV; Vorobeva, VP; Suslina, AD; Pechenkova, EV; Perepelkina, OS; Kremneva, EI; Krotenkova, MV	Sensory integration in interoception: Interplay between top-down and bottom-up processing	Although the neural systems supporting interoception have been outlined in general, the exact processes underlying the integration of visceral signals still await research. Based on the predictive coding concept, we aimed to reveal the neural networks responsible for the bottom-up (stimulus-dependent) and top-down (model-dependent) processing of interoceptive information. In a study of 30 female …	3	Cortex	NOV	2021	http://dx.doi.org/10.1016/j.cortex.2021.08.009
2022-08-24	Article	Della Longa, L; Mento, G; Farroni, T	The Development of a Flexible Bodily Representation: Behavioral Outcomes and Brain Oscillatory Activity During the Rubber Hand Illusion in Preterm and Full-Term School-Age Children	During childhood, the body undergoes rapid changes suggesting the need to constantly update body representation based on the integration of multisensory signals. Sensory experiences in critical periods of early development may have a significant impact on the neurobiological mechanisms underpinning the development of the sense of one's own body. Specifically, preterm children are at risk for sens…	0	Front. Hum. Neurosci.	SEP 14	2021	http://dx.doi.org/10.3389/fnhum.2021.702449
2022-08-24	Article	Barresi, G; Marinelli, A; Caserta, G; de Zambotti, M; Tessadori, J; Angioletti, L; Boccardo, N; Freddolini, M; Mazzanti, D; Deshpande, N; Frigo, CA; Balconi, M; Gruppioni, E; Laffranchi, M; De Michieli, L	Exploring the Embodiment of a Virtual Hand in a Spatially Augmented Respiratory Biofeedback Setting	Enhancing the embodiment of artificial limbs-the individuals' feeling that a virtual or robotic limb is integrated in their own body scheme-is an impactful strategy for improving prosthetic technology acceptance and human-machine interaction. Most studies so far focused on visuo-tactile strategies to empower the embodiment processes. However, novel approaches could emerge from self-regulation tec…	2	Front. Neurorobotics	AUG 27	2021	http://dx.doi.org/10.3389/fnbot.2021.683653
2022-08-24	Article	Lee, L; Ma, W; Kammers, M	The rubber hand illusion in children: What are we measuring?	The rubber hand illusion (RHI) is a much-studied bodily illusion that has been used in a wide number of populations to investigate the plasticity of the mental body representation. In adult participants, the wide adoption of the illusion has led to a proliferation of experimental variations of the illusion, and with that, considerable apparent inconsistencies in both empirical results and concept…	2	Behav. Res. Methods	DEC	2021	http://dx.doi.org/10.3758/s13428-021-01600-x
2022-08-24	Article	Botan, V; Critchley, HD; Ward, J	Different psychophysiological and clinical symptoms are linked to affective versus sensory vicarious pain experiences	For some people, seeing pain in others triggers a pain-like experience in themselves: these experiences can either be described in sensory terms and localized to specific body parts (sensory-localized, or S/L) or in affective terms and nonlocalized or whole-body experiences (affective-general, or A/G). In two studies, it is shown that these are linked to different clinical and psychophysiological…	0	Psychophysiology	AUG	2021	http://dx.doi.org/10.1111/psyp.13826
2022-08-24	Article	Critchley, HD; Botan, V; Ward, J	Absence of reliable physiological signature of illusory body ownership revealed by fine-grained autonomic measurement during the rubber hand illusion	The neural representation of a 'biological self' is linked theoretically to the control of bodily physiology. In an influential model, selfhood relates to internal agency and higher-order interoceptive representation, inferred from the predicted impact of efferent autonomic nervous activity on afferent viscerosensory feedback. Here we tested if an altered representation of physical self (illusory…	2	PLoS One	APR 1	2021	http://dx.doi.org/10.1371/journal.pone.0237282
2022-08-24	Article	Tekgun, E; Erdeniz, B	Influence of vestibular signals on bodily self-consciousness: Different sensory weighting strategies based on visual dependency	Previous studies showed that the vestibular system is crucial for multisensory integration, however, its contribution to bodily self-consciousness more specifically on full-body illusions is not well understood. Thus, the current study examined the role of visuo-vestibular conflict on a fullbody illusion (FBI) experiment that was induced during a supine body position. In a mixed design experiment…	1	Conscious. Cogn.	MAY	2021	http://dx.doi.org/10.1016/j.concog.2021.103108
2022-08-24	Article	Zbinden, J; Ortiz-Catalan, M	The rubber hand illusion is a fallible method to study ownership of prosthetic limbs	Enabling sensory feedback in limb prostheses can reverse a damaged body image caused by amputation. The rubber hand illusion (RHI) is a popular paradigm to study ownership of artificial limbs and potentially useful to assess sensory feedback strategies. We investigated the RHI as means to induce ownership of a prosthetic hand by providing congruent visual and tactile stimuli. We elicited tactile …	4	Sci Rep	FEB 24	2021	http://dx.doi.org/10.1038/s41598-021-83789-7
2022-08-24	Article	Spaccasassi, C; Frigione, I; Maravita, A	Bliss in and Out of the Body: The (Extra)Corporeal Space Is Impervious to Social Pleasant Touch	Slow, gentle stimulation of hairy skin is generally accompanied by hedonic sensations. This phenomenon, also known as (positive) affective touch, is likely to be the basis of affiliative interactions with conspecifics by promoting inter-individual bindings. Previous studies on healthy humans have demonstrated that affective touch can remarkably impact behavior. For instance, by administering the …	4	Brain Sci.	FEB	2021	http://dx.doi.org/10.3390/brainsci11020225
2022-08-24	Article	Fanghella, M; Era, V; Candidi, M	Interpersonal Motor Interactions Shape Multisensory Representations of the Peripersonal Space	This perspective review focuses on the proposal that predictive multisensory integration occurring in one's peripersonal space (PPS) supports individuals' ability to efficiently interact with others, and that integrating sensorimotor signals from the interacting partners leads to the emergence of a shared representation of the PPS. To support this proposal, we first introduce the features of body…	3	Brain Sci.	FEB	2021	http://dx.doi.org/10.3390/brainsci11020255
2022-08-24	Article	O'Kane, SH; Ehrsson, HH	The contribution of stimulating multiple body parts simultaneously to the illusion of owning an entire artificial body	The full-body ownership illusion exploits multisensory perception to induce a feeling of ownership of an entire artificial body. Although previous research has shown that synchronous visuotactile stimulation of a single body part is sufficient for illusory ownership of the whole body, the effect of combining multisensory stimulation across multiple body parts remains unknown. Therefore, 48 health…	5	PLoS One	JAN 25	2021	http://dx.doi.org/10.1371/journal.pone.0233243
2022-08-24	Article	Macpherson, MC; Birladeanu, A; Miles, LK	Examining the relationship between subclinical levels of social anxiety and the rubber hand illusion	An embodied sense of self allows individuals to acquire moment-to-moment insight regarding the relationship between themselves and their environment. Fundamental to this experience is information regarding body ownership and self-location, which can inform both intrapersonal and interpersonal functioning. Although it is well documented that variation in mental health symptoms can impact the accur…	1	Acta Psychol.	JAN	2021	http://dx.doi.org/10.1016/j.actpsy.2020.103209
2022-08-24	Article	Horvath, A; Ferentzi, E; Bogdany, T; Szolcsanyi, T; Witthoft, M; Koteles, F	Proprioception but not cardiac interoception is related to the rubber hand illusion	The rubber hand illusion (RHI) is a widely used tool in the study of multisensory integration. It develops as the interaction of temporally consistent visual and tactile input, which can overwrite proprioceptive information. Theoretically, the accuracy of proprioception may influence the proneness to the RHI but this has received little research attention to date. Concerning the role of cardiocep…	16	Cortex	NOV	2020	http://dx.doi.org/10.1016/j.cortex.2020.08.026
2022-08-24	Article	D'Alonzo, M; Mioli, A; Formica, D; Di Pino, G	Modulation of Body Representation Impacts on Efferent Autonomic Activity	The afferent branch of the autonomic nervous system contributes with interoception to the multimodal sensory correlation continuously needed to update our representation of the body. To test whether the modulation of body representation would have an impact on the efferent branch of the autonomic nervous system, nonspecific skin conductance has been measured in three rubber hand illusion (RHI) ex…	8	J. Cogn. Neurosci.	JUN	2020	http://dx.doi.org/10.1162/jocn_a_01532
2022-08-24	Article	Lesur, MR; Weijs, ML; Simon, C; Kannape, OA; Lenggenhager, B	Psychometrics of Disembodiment and Its Differential Modulation by Visuomotor and Visuotactile Mismatches	Altered states of embodiment are fundamental to the scientific understanding of bodily self consciousness. The feeling of disembodiment during everyday activities is common to clinical conditions; however, the direct study of disembodiment in experimental setups is rare compared to the extensive investigation of illusory embodiment of an external object. Using mixed reality to modulate embodiment…	6	iScience	MAR 27	2020	http://dx.doi.org/10.1016/j.isci.2020.100901
2022-08-24	Article	O'Dowd, A; Newell, FN	The rubber hand illusion is influenced by self-recognition	Susceptibility to the Rubber Hand Illusion (RHI) demonstrates that body ownership can be modulated by visuotactile inputs. In contrast to body-like images, other objects cannot be embodied suggesting that crossmodal interactions on body ownership are based on a 'goodness-of-fit' mechanism relative to one's own body. However, it is not clear whether visual self-recognition influences susceptibilit…	2	Neurosci. Lett.	FEB 16	2020	http://dx.doi.org/10.1016/j.neulet.2020.134756
2022-08-24	Article	Litwin, P	Extending Bayesian Models of the Rubber Hand Illusion	Human body sense is surprisingly flexible - in the Rubber Hand Illusion (RHI), precisely administered visuo-tactile stimulation elicits a sense of ownership over a fake hand. The general consensus is that there are certain semantic top-down constraints on which objects may be incorporated in this way: in particular, to-be-embodied objects should be structurally similar to a visual representation …	8	Multisens. Res.	JAN	2020	http://dx.doi.org/10.1163/22134808-20191440
2022-08-24	Article	van der Westhuizen, D; Page, T; Solms, M; van Honk, J	The Territory of my Body: Testosterone Prevents Limb Cooling in the Rubber Hand Illusion	The Rubber Hand Illusion (RHI) is an experimental paradigm for assessing changes in body ownership. Recent findings in the field suggest that social emotions can influence such changes and that empathic motivation in particular appears to positively predict the malleability of body representations. Since the steroid hormone, testosterone, is well known to interrupt certain forms of empathic proce…	3	Multisens. Res.	JAN	2020	http://dx.doi.org/10.1163/22134808-20191361
2022-08-24	Article	Neustadter, ES; Fineberg, SK; Leavitt, J; Carr, MM; Corlett, PR	Induced illusory body ownership in borderline personality disorder	One aspect of selfhood that may have relevance for borderline personality disorder (BPD) is variation in sense of body ownership. We employed the rubber hand illusion to manipulate sense of body ownership in BPD. We extended previous research on illusory body ownership in BPD by testing: (i) two illusion conditions: asynchronous and synchronous stimulation, (ii) relationship between illusion expe…	12	NEUROSCI. CONSCIOUS.	DEC 31	2019	http://dx.doi.org/10.1093/nc/niz017
2022-08-24	Article	Burin, D; Pignolo, C; Ales, F; Giromini, L; Pyasik, M; Ghirardello, D; Zennaro, A; Angilletta, M; Castellino, L; Pia, L	Relationships Between Personality Features and the Rubber Hand Illusion: An Exploratory Study	The rubber hand illusion paradigm allows investigating human body ownership by inducing an illusion of owning a life-sized fake hand. Despite the wide consensus on the fact that integration of multisensory signals is the main interpretative framework of the rubber hand illusion, increasing amount of data show that additional factors might contribute to the emergence of the illusion and, in turn, …	4	Front. Psychol.	DEC 10	2019	http://dx.doi.org/10.3389/fpsyg.2019.02762
2022-08-24	Article	Bowling, NC; Botan, V; Santiesteban, I; Ward, J; Banissy, MJ	Atypical bodily self-awareness in vicarious pain responders	Vicarious perception refers to the ability to co-represent the experiences of others. Prior research has shown considerable inter-individual variability in vicarious perception of pain, with some experiencing conscious sensations of pain on their own body when viewing another person in pain (conscious vicarious perception/mirror-pain synaesthesia). Self-Other Theory proposes that this conscious v…	11	Philos. Trans. R. Soc. B-Biol. Sci.	DEC 9	2019	http://dx.doi.org/10.1098/rstb.2018.0361
2022-08-24	Article	Mul, CL; Cardini, F; Stagg, SD; Esfahlani, SS; Kiourtsoglou, D; Cardellicchio, P; Aspell, JE	Altered bodily self-consciousness and peripersonal space in autism	There is some evidence that disordered self-processing in autism spectrum disorders is linked to the social impairments characteristic of the condition. To investigate whether bodily self-consciousness is altered in autism spectrum disorders as a result of multisensory processing differences, we tested responses to the full body illusion and measured peripersonal space in 22 adults with autism sp…	18	Autism	NOV	2019	http://dx.doi.org/10.1177/1362361319838950
2022-08-24	Article	Krol, SA; Theriault, R; Olson, JA; Raz, A; Bartz, JA	Self-Concept Clarity and the Bodily Self: Malleability Across Modalities	The self has fascinated scholars for centuries. Although theory suggests that the self-concept (cognitive self-understanding) and bodily self (pre-reflective awareness of one's body) are related, little work has examined this notion. To this end, in Study 1, participants reported on self-concept clarity (SCC) and completed the rubber hand illusion (RHI), a paradigm in which synchronous (vs. async…	9	Pers. Soc. Psychol. Bull.	MAY	2020	http://dx.doi.org/10.1177/0146167219879126
2022-08-24	Article	Crucianelli, L; Serpell, L; Paloyelis, Y; Ricciardi, L; Robinson, P; Jenkinson, P; Fotopoulou, A	The effect of intranasal oxytocin on the perception of affective touch and multisensory integration in anorexia nervosa: protocol for a double-blind placebo-controlled crossover study	Introduction Anorexia nervosa (AN) is an eating disorder characterised by restriction of energy intake, fears of gaining weight and related body image disturbances. The oxytocinergic system has been proposed as a pathophysiological candidate for AN. Oxytocin is a neuropeptide involved in bodily processes (eg, breast feeding) and in the onset of social behaviours (eg, bonding). Studies investigati…	5	BMJ Open	JUN	2019	http://dx.doi.org/10.1136/bmjopen-2018-024913
2022-08-24	Article	Carey, M; Crucianelli, L; Preston, C; Fotopoulou, A	The Effect of Visual Capture Towards Subjective Embodiment Within the Full Body Illusion	Typically, multisensory illusion paradigms emphasise the importance of synchronous visuotactile integration to induce subjective embodiment towards another body. However, the extent to which embodiment is due to the 'visual capture' of congruent visuoproprioceptive information alone remains unclear. Thus, across two experiments (total N = 80), we investigated how mere visual observation of a mann…	21	Sci Rep	FEB 27	2019	http://dx.doi.org/10.1038/s41598-019-39168-4
2022-08-24	Article	Weser, V; Proffitt, DR	Tool Embodiment: The Tool's Output Must Match the User's Input	The embodiment of tools and rubber hands is believed to involve the modification of two separate body representations: the body schema and the body image, respectively. It is thought that tools extend the capabilities of the body's action schema, whereas prosthetics like rubber hands are incorporated into the body image itself. Contrary to this dichotomy, recent research demonstrated that chopsti…	7	Front. Hum. Neurosci.	JAN 11	2019	http://dx.doi.org/10.3389/fnhum.2018.00537
2022-08-24	Article	Crespi, B; Dinsdale, N	Autism and psychosis as diametrical disorders of embodiment	Humans have evolved an elaborate system of self-consciousness, self-identity, self-agency, and self-embodiment that is grounded in specific neurological structures including an expanded insula. Instantiation of the bodily self has been most-extensively studied via the 'rubber hand illusion', whereby parallel stimulation of a hidden true hand, and a viewed false hand, leads to the felt belief that…	11	Evol. Med. Public Health		2019	http://dx.doi.org/10.1093/emph/eoz021
2022-08-24	Article	Xu, A; Cullen, BH; Penner, C; Zimmerman, C; Kerr, CE; Schmalzl, L	Comparing embodiment experiences in expert meditators and non-meditators using the rubber hand illusion	One assessment of embodiment is the rubber hand illusion (RHI), a visuo-tactile illusion in which individuals attribute a sense of ownership to a rubber hand and disownership to their real hand. Interestingly, interoception seems to influence RHI susceptibility. In this study, we administered the RHI and the Multidimensional Assessment of Interoceptive Awareness (MAIA) to examine embodiment exper…	5	Conscious. Cogn.	OCT	2018	http://dx.doi.org/10.1016/j.concog.2018.09.003
2022-08-24	Article	Trojan, J; Fuchs, X; Speth, SL; Diers, M	The rubber hand illusion induced by visual-thermal stimulation	In the rubber hand illusion (RHI), synchronous touch of a real hand and an artificial hand leads to the feeling of the artificial hand belonging to one's own body. This study examined whether the RHI can be induced using visual-thermal instead of visual-tactile stimulus patterns and to which extent the congruency between temperature and colour of the visual stimulus influences the RHI. In a withi…	11	Sci Rep	AUG 20	2018	http://dx.doi.org/10.1038/s41598-018-29860-2
2022-08-24	Article	Stone, KD; Bullock, F; Keizer, A; Dijkerman, HC	The disappearing limb trick and the role of sensory suggestibility in illusion experience	Body ownership (the feeling that my body belongs to me) can be easily perturbed in healthy individuals by inducing bodily illusions. For example, dis-integrating vision, touch, and proprioception can produce the feeling that your limb is 'lost', such as in the disappearing hand trick (DHT). Following this illusion, participants report that the hand feels as though it is no longer part of the body…	11	Neuropsychologia	AUG	2018	http://dx.doi.org/10.1016/j.neuropsychologia.2018.07.012
2022-08-24	Article	Finotti, G; Migliorati, D; Costantini, M	Multisensory integration, body representation and hyperactivity of the immune system	Multisensory stimuli are integrated over a delimited window of temporal asynchronies. This window is highly variable across individuals, but the origins of this variability are still not clear. We hypothesized that immune system functioning could partially account for this variability. In two experiments, we investigated the relationship between key aspects of multisensory integration in allergic…	2	Conscious. Cogn.	AUG	2018	http://dx.doi.org/10.1016/j.concog.2018.06.009
2022-08-24	Article	Crucianelli, L; Krahe, C; Jenkinson, PM; Fotopoulou, A	Interoceptive ingredients of body ownership: Affective touch and cardiac awareness in the rubber hand illusion	The sense of body ownership represents a fundamental aspect of bodily self-consciousness. Using multisensory integration paradigms, recent studies have shown that both exteroceptive and interoceptive information contribute to our sense of body ownership. Interoception refers to the physiological sense of the condition of the body, including afferent signals that originate inside the body and outs…	54	Cortex	JUL	2018	http://dx.doi.org/10.1016/j.cortex.2017.04.018
2022-08-24	Article	Botan, V; Fan, S; Critchley, H; Ward, J	Atypical susceptibility to the rubber hand illusion linked to sensory-localised vicarious pain perception	The Rubber Hand Illusion (RHI) paradigm has been widely used to investigate the sense of body ownership. People who report experiencing the pain of others are hypothesised to have differences in computing body ownership and, hence, we predicted that they would perform atypically on the RHI. The Vicarious Pain Questionnaire (VPQ), was used to divide participants into three groups: (1) non-responde…	13	Conscious. Cogn.	APR	2018	http://dx.doi.org/10.1016/j.concog.2018.02.010
2022-08-24	Article	Yeh, SL; Lane, TJ; Chang, AY; Chien, SE	Switching to the Rubber Hand	Inducing the rubber hand illusion (RHI) requires that participants look at an imitation hand while it is stroked in synchrony with their occluded biological hand. Previous explanations of the RHI have emphasized multisensory integration, and excluded higher cognitive functions. We investigated the relationship between the RHI and higher cognitive functions by experimentally testing task switch (a…	7	Front. Psychol.	DEC 12	2017	http://dx.doi.org/10.3389/fpsyg.2017.02172
2022-08-24	Article	Burin, D; Garbarini, F; Bruno, V; Fossataro, C; Destefanis, C; Berti, A; Pia, L	Movements and body ownership: Evidence from the rubber hand illusion after mechanical limb immobilization	There is no consensus on whether, and to what extent, actions contribute to constructing awareness of one's own body. Here we investigated at both physiological and behavioral level whether a prolonged limb immobilization affects body ownership. We tested a group of healthy participants, whose left-hand movements were prevented by a cast for one week, and a control group without any movement rest…	44	Neuropsychologia	DEC	2017	http://dx.doi.org/10.1016/j.neuropsychologia.2017.11.004
2022-08-24	Article	Sel, A; Azevedo, RT; Tsakiris, M	Heartfelt Self: Cardio-Visual Integration Affects Self-Face Recognition and Interoceptive Cortical Processing	The sense of body-ownership relies on the representation of both interoceptive and exteroceptive signals coming from one's body. However, it remains unknown how the integration of bodily signals coming from outside and inside the body is instantiated in the brain. Here, we used a modified version of the Enfacement Illusion to investigate whether the integration of visual and cardiac information c…	24	Cereb. Cortex	NOV	2017	http://dx.doi.org/10.1093/cercor/bhw296
2022-08-24	Article	Engelen, T; Watson, R; Pavani, F; de Gelder, B	Affective vocalizations influence body ownership as measured in the rubber hand illusion	Emotional signals, like threatening sounds, automatically ready the perceiver to prepare an appropriate defense behavior. Conjecturing that this would manifest itself in extending the safety zone around the body we used the rubber hand illusion (RHI) to test this prediction. The RHI is a perceptual illusion in which body ownership is manipulated by synchronously stroking a rubber hand and real ha…	7	PLoS One	OCT 5	2017	http://dx.doi.org/10.1371/journal.pone.0186009
2022-08-24	Article	de Haan, AM; Van Stralen, HE; Smit, M; Keizer, A; Van der Stigchel, S; Dijkerman, HC	No consistent cooling of the real hand in the rubber hand illusion	In the rubber hand illusion (RHI), participants view a rubber hand that is stroked synchronously with their real, hidden hand. This procedure results in experiencing an increased sense of ownership over the rubber hand and demonstrates how multisensory information (vision, touch) can influence the sense of body ownership. However, it has also been suggested that a (lack of) sense of ownership ove…	42	Acta Psychol.	SEP	2017	http://dx.doi.org/10.1016/j.actpsy.2017.07.003
2022-08-24	Article	Braithwaite, JJ; Watson, DG; Dewe, H	Predisposition to Out-of-Body Experience (OBE) is Associated With Aberrations in Multisensory Integration: Psychophysiological Support From a Rubber Hand Illusion Study	It has been argued that disorders in body-ownership and aberrant experiences in self-consciousness are due to biases in multisensory integration. Here we examine whether such biases are also associated with spontaneous out-of-body experiences (OBEs) in a nonclinical population. One-hundred and 80 participants took part in a rubber hand illusion (RHI) experiment with synchronous and asynchronous v…	13	J. Exp. Psychol.-Hum. Percept. Perform.	JUN	2017	http://dx.doi.org/10.1037/xhp0000406
2022-08-24	Article	de Jong, JR; Keizer, A; Engel, MM; Dijkerman, HC	Does affective touch influence the virtual reality full body illusion?	The sense of how we experience our physical body as our own represents a fundamental component of human self-awareness. Body ownership can be studied with bodily illusions which are generated by inducing a visuo-tactile conflict where individuals experience illusionary ownership over a fake body or body part, such as a rubber hand. Previous studies showed that different types of touch modulate th…	14	Exp. Brain Res.	JUN	2017	http://dx.doi.org/10.1007/s00221-017-4912-9
2022-08-24	Article	Salomon, R	THE ASSEMBLY OF THE SELF FROM SENSORY AND MOTOR FOUNDATIONS	The problem of the self has captivated philosophers and psychologists for centuries. While the self is clearly a central facet of the human psyche, to date we have a limited understanding of the cognitive and neural mechanisms underlying this construct. The fundamental, pre-reflexive level of self-representation, often termed the minimal self has been the focus of recent work in psychology and ne…	14	Soc. Cogn.	APR	2017	http://dx.doi.org/10.1521/soco.2017.35.2.87
2022-08-24	Article	Fiori, F; Aglioti, SM; David, N	Interactions Between Body and Social Awareness in Yoga	Background/Objective: Bodily processes have been intimately linked to social-cognitive and affective functions, such as compassion and empathy. Yet, little is known about how awareness of bodily processes influences social awareness and vice versa, especially in nonobservational but experiential investigations. This study investigated the relationship between psychometrically reported body and so…	9	J. Altern. Complement Med.	MAR	2017	http://dx.doi.org/10.1089/acm.2016.0169
2022-08-24	Article	Perepelkina, O; Boboleva, M; Arina, G; Nikolaeva, V	Higher Emotional Intelligence Is Associated With a Stronger Rubber Hand Illusion	The aim of the study was to investigate how emotion information processing factors, such as alexithymia and emotional intelligence, modulate body ownership and influence multisensory integration during the 'rubber hand illusion' (RHI) task. It was previously shown that alexithymia correlates with RHI, and we suggested that emotional intelligence should also be a top-down factor of body ownership,…	9	Multisens. Res.		2017	http://dx.doi.org/10.1163/22134808-00002577
2022-08-24	Article	Kuhle, L	The missing pieces in the scientific study of bodily awareness	Research on bodily awareness has focused on body illusions with an aim to explore the possible dissociation of our bodily awareness from our own body. It has provided insights into how our sensory modalities shape our sense of embodiment, and it has raised important questions regarding the malleability of our sense of ownership over our own body. The issue, however, is that this research fails to…	3	Philos. Psychol.		2017	http://dx.doi.org/10.1080/09515089.2017.1311999
2022-08-24	Article	Mash, LE; Schauder, KB; Cochran, C; Park, S; Cascio, CJ	Associations Between Interoceptive Cognition and Age in Autism Spectrum Disorder and Typical Development	Interoceptive awareness is linked to emotional and social cognition, which are impaired in individuals with autism spectrum disorder (ASD). It is unknown how this ability is associated with age in either typical or atypical development. We used a standard test of interoceptive accuracy (IA) to investigate these questions in children and adults with and without ASD. Perceived number of heartbeats …	22	J. Cogn. Educ. Psychol.		2017	http://dx.doi.org/10.1891/1945-8959.16.1.23
2022-08-24	Article	Cebolla, A; Miragall, M; Palomo, P; Llorens, R; Soler, J; Demarzo, M; Garcia-Campayo, J; Banos, RM	Embodiment and Body Awareness in Meditators	Mindfulness practice consists of focusing attention in an intentional way on the experience of the present moment, including bodily sensations, thoughts or feelings, and the environment, with an attitude of acceptance and without judging. The body and, especially, body awareness are key elements in mindfulness. Embodiment or the feeling of being located within one's physical body is a related con…	16	Mindfulness	DEC	2016	http://dx.doi.org/10.1007/s12671-016-0569-x
2022-08-24	Article	Georgiou, E; Mai, S; Pollatos, O	Describe Your Feelings: Body Illusion Related to Alexithymia in Adolescence	Objective: Having access to bodily signals is known to be crucial for differentiating the self from others and coping with negative feelings. The interplay between bodily and emotional processes develops in adolescence, where vulnerability is high, as negative affect states often occur, that could hamper the integration of bodily input into the self. Aim of the present study in healthy adolescent…	7	Front. Psychol.	OCT 28	2016	http://dx.doi.org/10.3389/fpsyg.2016.01690
2022-08-24	Article	Ardizzi, M; Ambrosecchia, M; Buratta, L; Ferri, F; Peciccia, M; Donnari, S; Mazzeschi, C; Gallese, V	Interoception and Positive Symptoms in Schizophrenia	The present study focuses on the multifaceted concept of self-disturbance in schizophrenia, adding knowledge about a not yet investigated aspect, which is the interoceptive accuracy. Starting from the assumption that interoceptive accuracy requires an intact sense of self, which otherwise was proved to be altered in schizophrenia, the aim of the present study was to explore interoceptive accuracy…	44	Front. Hum. Neurosci.	JUL 27	2016	http://dx.doi.org/10.3389/fnhum.2016.00379
2022-08-24	Article	Ide, M; Wada, M	Periodic Visuotactile Stimulation Slowly Enhances the Rubber Hand Illusion in Individuals with High Autistic Traits	In a rubber hand illusion (RHI) task, synchronous brush stroking of a rubber hand and a participants hidden hand induces body ownership of the rubber hand. The effects of spatial distances and temporal lags on the RHI have been extensively examined; however, the effect of periodicity of the stimuli on illusory body ownership has not been examined. Meanwhile, the occurrence of RHI tends to be weak…	4	Front. Integr. Neurosci.	JUN 9	2016	http://dx.doi.org/10.3389/fnint.2016.00021
2022-08-24	Article	Finotti, G; Costantini, M	Multisensory body representation in autoimmune diseases	Body representation has been linked to the processing and integration of multisensory signals. An outstanding example of the pivotal role played by multisensory mechanisms in body representation is the Rubber Hand Illusion (RHI). In this paradigm, multisensory stimulation induces a sense of ownership over a fake limb. Previous work has shown high interindividual differences in the susceptibility …	12	Sci Rep	FEB 12	2016	http://dx.doi.org/10.1038/srep21074
2022-08-24	Article	Rabellino, D; Harricharan, S; Frewen, PA; Burin, D; McKinnon, MC; Lanius, RA	I can't tell whether it's my hand: a pilot study of the neurophenomenology of body representation during the rubber hand illusion in trauma-related disorders	Background: Early traumatic experiences are thought to be causal factors in the development of trauma-related dissociative experiences, including depersonalization and derealization. The rubber hand illusion (RHI), a well-known paradigm that measures multi-sensorial integration of a rubber hand into one's own body representation, has been used to investigate alterations in the experience of body …	13	Eur. J. Psychotraumatol.		2016	http://dx.doi.org/10.3402/ejpt.v7.32918
2022-08-24	Article	Dewe, H; Watson, DG; Braithwaite, JJ	Uncomfortably numb: new evidence for suppressed emotional reactivity in response to body-threats in those predisposed to sub-clinical dissociative experiences	Introduction: Depersonalisation and derealisation disorders refer to feelings of detachment and dissociation from one's self or surroundings. A reduced sense of self (or presence) and emotional numbness is thought to be mediated by aberrant emotional processing due to biases in self-referent multi-sensory integration. This emotional numbing is often accompanied by suppressed autonomic arousal to …	15	Cogn. Neuropsychiatry		2016	http://dx.doi.org/10.1080/13546805.2016.1212703
2022-08-24	Article	Demartini, B; Ricciardi, L; Crucianelli, L; Fotopoulou, A; Edwards, MJ	Sense of body ownership in patients affected by functional motor symptoms (conversion disorder)	Background and aim: Patients with functional neurological symptoms are commonly seen in neurological practice. Nevertheless their aetiopathology remains unclear. We have recently shown that patients affected by functional motor symptoms (FMS) present lower interoceptive awareness and higher alexithymia levels than healthy controls. Nevertheless sense of body ownership has never been studied in FM…	9	Conscious. Cogn.	JAN	2016	http://dx.doi.org/10.1016/j.concog.2015.11.005
2022-08-24	Article	Jalal, B; Krishnakumar, D; Ramachandran, VS	I Feel Contaminated in My Fake Hand: Obsessive-Compulsive-Disorder like Disgust Sensations Arise from Dummy during Rubber Hand Illusion	Despite its theoretical and clinical interest, there are no experimental studies exploring obsessive-compulsive disorder (OCD)-like disgust sensations through using somatosensory illusions. Such illusions provide important clues to the nature and limits of multisensory integration and how the brain constructs body image; and may potentially inform novel therapies. One such effect is the rubber ha…	12	PLoS One	DEC 7	2015	http://dx.doi.org/10.1371/journal.pone.0139159
2022-08-24	Article	Giummarra, MJ; Georgiou-Karistianis, N; Verdejo-Garcia, A; Gibson, SJ	Feeling the burn: When it looks like it hurts, and belongs to me, it really does hurt more	We examined changes in pain sensitivity in the rubber hand illusion (RHI). Experiment I investigated changes in pain tolerance immediately after a healthy and wounded RHI when immersing the hand in a cold pressor ice bath. There was 19% increased pain tolerance and increased perception detection threshold after the healthy RHI, but 11% reduction after the wounded RHI. Experiment 2 examined pain e…	14	Conscious. Cogn.	NOV	2015	http://dx.doi.org/10.1016/j.concog.2015.07.010
2022-08-24	Article	Eccles, JA; Garfinkel, SN; Harrison, NA; Ward, J; Taylor, RE; Bewley, AP; Critchley, HD	Sensations of skin infestation linked to abnormal frontolimbic brain reactivity and differences in self-representation	Some patients experience skin sensations of infestation and contamination that are elusive to proximate dermatological explanation. We undertook a functional magnetic resonance imaging study of the brain to demonstrate, for the first time, that central processing of infestation-relevant stimuli is altered in patients with such abnormal skin sensations. We show differences in neural activity withi…	15	Neuropsychologia	OCT	2015	http://dx.doi.org/10.1016/j.neuropsychologia.2015.08.006
2022-08-24	Article; Proceedings Paper	Caspar, EA; De Beir, A; Da Gama, PAMD; Yernaux, F; Cleeremans, A; Vanderborght, B	New frontiers in the rubber hand experiment: when a robotic hand becomes one's own	The rubber hand illusion is an experimental paradigm in which participants consider a fake hand to be part of their body. This paradigm has been used in many domains of psychology (i.e., research on pain, body ownership, agency) and is of clinical importance. The classic rubber hand paradigm nevertheless suffers from limitations, such as the absence of active motion or the reliance on approximate…	33	Behav. Res. Methods	SEP	2015	http://dx.doi.org/10.3758/s13428-014-0498-3
2022-08-24	Article	Grynberg, D; Pollatos, O	Alexithymia modulates the experience of the rubber hand illusion	Alexithymia is associated with lower awareness of emotional and non-emotional internal bodily signals. However, evidence suggesting that alexithymia modulates body awareness at an external level is scarce. This study aimed to investigate whether alexithymia is associated with disrupted multisensory integration by using the rubber hand illusion task. Fifty healthy individuals completed the Toronto…	24	Front. Hum. Neurosci.	JUN 18	2015	http://dx.doi.org/10.3389/fnhum.2015.00357
2022-08-24	Article	Imaizumi, S; Asai, T	Dissociation of agency and body ownership following visuomotor temporal recalibration	Bodily self-consciousness consists of one's sense of agency (I am causing an action) and body ownership (my body belongs to me). Both stem from the temporal congruence between different modalities, although some visuomotor temporal incongruence is acceptable for agency. To examine the association or dissociation between agency and body ownership in the context of different temporal sensitivities,…	20	Front. Integr. Neurosci.	MAY 7	2015	http://dx.doi.org/10.3389/fnint.2015.00035
2022-08-24	Article	Romano, D; Caffa, E; Hernandez-Arieta, A; Brugger, P; Maravita, A	The robot hand illusion: Inducing proprioceptive drift through visuo-motor congruency	The representation of one's own body sets the border of the self, but also shapes the space where we interact with external objects. Under particular conditions, such as in the rubber hand illusion external objects can be incorporated in one's own body representation, following congruent visuo-tactile stroking of one's own and a fake hand. This procedure induces an illusory sense of ownership for…	50	Neuropsychologia	APR	2015	http://dx.doi.org/10.1016/j.neuropsychologia.2014.10.033
2022-08-24	Article	Lucci, G; Pazzaglia, M	Towards multiple interactions of inner and outer sensations in corporeal awareness	Under normal circumstances, different inner- and outer-body sources are integrated to form coherent and accurate mental experiences of the state of the body, leading to the phenomenon of corporeal awareness. How these processes are affected by changes in inner and outer inputs to the body remains unclear. Here, we aim to present empirical evidence in which people with a massive sensory and motor …	23	Front. Hum. Neurosci.	APR 1	2015	http://dx.doi.org/10.3389/fnhum.2015.00163
2022-08-24	Article	Burin, D; Livelli, A; Garbarini, F; Fossataro, C; Folegatti, A; Gindri, P; Pia, L	Are Movements Necessary for the Sense of Body Ownership? Evidence from the Rubber Hand Illusion in Pure Hemiplegic Patients	A question still debated within cognitive neuroscience is whether signals present during actions significantly contribute to the emergence of human's body ownership. In the present study, we aimed at answer this question by means of a neuropsychological approach. We administered the classical rubber hand illusion paradigm to a group of healthy participants and to a group of neurological patients …	71	PLoS One	MAR 16	2015	http://dx.doi.org/10.1371/journal.pone.0117155
2022-08-24	Article	Macauda, G; Bertolini, G; Palla, A; Straumann, D; Brugger, P; Lenggenhager, B	Binding body and self in visuo-vestibular conflicts	Maintenance of the bodily self relies on the accurate integration of multisensory inputs in which visuo-vestibular cue integration is thought to play an essential role. Here, we tested in healthy volunteers how conflicting visuo-vestibular bodily input might impact on body self-coherence in a full body illusion set-up. Natural passive vestibular stimulation was provided on a motion platform, whil…	23	Eur. J. Neurosci.	MAR	2015	http://dx.doi.org/10.1111/ejn.12809
2022-08-24	Article	Asai, T	Illusory body-ownership entails automatic compensative movement: for the unified representation between body and action	The sense of body-ownership involves the integration of vision and somatosensation. In the rubber hand illusion (RHI), watching a rubber hand being stroked for a short time synchronously as one's own unseen hand is also stroked causes the observers to attribute the rubber hand to their own body. The RHI may elicit proprioceptive drift: The observers' sense of their own hand's location drifts towa…	17	Exp. Brain Res.	MAR	2015	http://dx.doi.org/10.1007/s00221-014-4153-0
2022-08-24	Article	Schauder, KB; Mash, LE; Bryant, LK; Cascio, CJ	Interoceptive ability and body awareness in autism spectrum disorder	Autism spectrum disorder (ASD) has been associated with various sensory atypicalities across multiple domains. Interoception, the ability to detect and attend to internal bodily sensations, has been found to moderate the experience of body ownership, a known difference in ASD that may affect social function. However, interoception has not been empirically examined in ASD. In the current study, 45…	94	J. Exp. Child Psychol.	MAR	2015	http://dx.doi.org/10.1016/j.jecp.2014.11.002
2022-08-24	Article	Lenggenhager, B; Hilti, L; Brugger, P	Disturbed Body Integrity and the Rubber Foot Illusion	Objective: Xenomelia, that is, the nonacceptance of one's own limb, is an intriguing but little understood condition. We sought to further test the most prominent neuroscientific hypothesis that suggests xenomelia results from a breakdown in multisensory integration for the affected body part. Method: A rubber foot illusion paradigm was developed and tested in healthy participants and in individu…	42	Neuropsychology	MAR	2015	http://dx.doi.org/10.1037/neu0000143
2022-08-24	Article	Pasqualotto, A; Proulx, MJ	Two-Dimensional Rubber-Hand Illusion: The Dorian Gray Hand Illusion	The rubber-hand illusion provides a window into body representation and consciousness. It has been found that body-ownership extended to numerous hand-like objects. Interestingly, the vast majority of these objects were three-dimensional. We adopted this paradigm by using hand drawings to investigate whether rubber-hand illusion could be extended to two-dimensional hand samples, and we measured s…	9	Multisens. Res.		2015	http://dx.doi.org/10.1163/22134808-00002473
2022-08-24	Article	Walsh, E; Guilmette, DN; Longo, MR; Moore, JW; Oakley, DA; Halligan, PW; Mehta, MA; Deeley, Q	Are You Suggesting That's My Hand? The Relation Between Hypnotic Suggestibility and the Rubber Hand Illusion	Hypnotic suggestibility (HS) is the ability to respond automatically to suggestions and to experience alterations in perception and behavior. Hypnotically suggestible participants are also better able to focus and sustain their attention on an experimental stimulus. The present study explores the relation between HS and susceptibility to the rubber hand illusion (RHO. Based on previous research w…	23	Perception		2015	http://dx.doi.org/10.1177/0301006615594266
2022-08-24	Article	Costantini, M	Body perception, awareness, and illusions	Perceiving a body is a phenomenal experience completely different from experiencing a body as one's own body. Visual presentation of bodies or body parts recruits several occipitotemporal regions in the brain. Are these activations sufficient in order to change the phenomenal status of a body in one's own body? In this paper, I will review consolidated experimental evidence showing that the feeli…	25	Wiley Interdiscip. Rev.-Cogn. Sci.	SEP-OCT	2014	http://dx.doi.org/10.1002/wcs.1309
2022-08-24	Article	Keizer, A; Smeets, MAM; Postma, A; van Elburg, A; Dijkerman, HC	Does the experience of ownership over a rubber hand change body size perception in anorexia nervosa patients?	Anorexia nervosa (AN) patients show disturbances in body size experience. Here, malleability of body representation was assessed by inducing the Rubber Hand Illusion (RHI). Specifically the impact of the illusion on body size estimation was investigated. Thirty AN patients and thirty healthy females participated. The RHI was induced synchronously (experimental condition) and asynchronously (contr…	58	Neuropsychologia	SEP	2014	http://dx.doi.org/10.1016/j.neuropsychologia.2014.07.003
2022-08-24	Article	van Stralen, HE; van Zandvoort, MJE; Hoppenbrouwers, SS; Vissers, LMG; Kappelle, LJ; Dijkerman, HC	Affective touch modulates the rubber hand illusion	Introduction: Humans experience touch as pleasant when this occurs with a certain velocity (1-10cm/s). Affective, pleasant touch is thought to be mediated by a distinct neural pathway consisting of un-myelinated tactile afferents (C tactile fibers) that respond to stroking with a low velocity on the hairy skin. As pleasant touch provides additional information on bodily signals we hypothesized th…	75	Cognition	APR	2014	http://dx.doi.org/10.1016/j.cognition.2013.11.020
2022-08-24	Article	David, N; Fiori, F; Aglioti, SM	Susceptibility to the rubber hand illusion does not tell the whole body-awareness story	The rubber hand illusion (RHI) is an enigmatic illusion that creates a feeling of owning an artificial limb. Enthusiasts of this paradigm assert that it operationalizes bodily self-awareness, but there are reasons to doubt such a clear link. Because little is known about other functional contributions to the RHI, including effects of context-dependent visual processing and cognitive control or th…	34	Cogn. Affect. Behav. Neurosci.	MAR	2014	http://dx.doi.org/10.3758/s13415-013-0190-6
2022-08-24	Article	Limanowski, J; Lutti, A; Blankenburg, F	The extrastriate body area is involved in illusory limb ownership	The Rubber Hand Illusion (RHI) is an established paradigm for studying body ownership, and several studies have implicated premotor and temporo-parietal brain regions in its neuronal foundation. Here we used an automated setup to induce a novel multi-site version of the RHI in healthy human participants inside an MR-scanner, with a RHI and control condition that were matched in terms of synchrony…	48	Neuroimage	FEB 1	2014	http://dx.doi.org/10.1016/j.neuroimage.2013.10.035
2022-08-24	Article	Ferri, F; Costantini, M; Salone, A; Di Iorio, G; Martinotti, G; Chiarelli, A; Merla, A; Di Giannantonio, M; Gallese, V	Upcoming tactile events and body ownership in schizophrenia	Schizophrenic patients may report unusual perception of their own body. Studies using the rubber hand illusion (RHI) proposed that they exhibit a distorted sense of body ownership. However, since the RHI is mostly achieved with the contribution of visuo-tactile integration, the stronger RHI observed in schizophrenic patients could reflect either a general increase of the response to multisensory …	54	Schizophr. Res.	JAN	2014	http://dx.doi.org/10.1016/j.schres.2013.06.026
2022-08-24	Article	Lloyd, DM; Gillis, V; Lewis, E; Martin, JF; Morrison, I	Pleasant touch moderates the subjective but not objective aspects of body perception	Un-myelinated C tactile afferents (CT afferents) are a key finding in affective touch. These fibers, which activate in response to a caress-like touch to hairy skin (CT afferents are not found in palm skin), may have more in common with interoceptive systems encoding body ownership, than afferent systems processing other tactile stimuli. We tested whether subjective embodiment of a rubber hand (m…	49	Front. Behav. Neurosci.	DEC 23	2013	http://dx.doi.org/10.3389/fnbeh.2013.00207
2022-08-24	Article	Ainley, V; Maister, L; Brokfeld, J; Farmer, H; Tsakiris, M	More of myself: Manipulating interoceptive awareness by heightened attention to bodily and narrative aspects of the self	Psychology distinguishes between a bodily and a narrative self. Within neuroscience, models of the bodily self are based on exteroceptive sensorimotor processes or on the integration of interoceptive sensations. Recent research has revealed interactions between interoceptive and exteroceptive processing of self-related information, for example that mirror self-observation can improve interoceptiv…	62	Conscious. Cogn.	DEC	2013	http://dx.doi.org/10.1016/j.concog.2013.08.004
2022-08-24	Article	Suzuki, K; Garfinkel, SN; Critchley, HD; Seth, AK	Multisensory integration across exteroceptive and interoceptive domains modulates self-experience in the rubber-hand illusion	Identifying with a body is central to being a conscious self. The now classic rubber hand illusion demonstrates that the experience of body-ownership can be modulated by manipulating the timing of exteroceptive (visual and tactile) body-related feedback. Moreover, the strength of this modulation is related to individual differences in sensitivity to internal bodily signals (interoception). Howeve…	240	Neuropsychologia	NOV	2013	http://dx.doi.org/10.1016/j.neuropsychologia.2013.08.014
2022-08-24	Article	Llobera, J; Sanchez-Vives, MV; Slater, M	The relationship between virtual body ownership and temperature sensitivity	In the rubber hand illusion, tactile stimulation seen on a rubber hand, that is synchronous with tactile stimulation felt on the hidden real hand, can lead to an illusion of ownership over the rubber hand. This illusion has been shown to produce a temperature decrease in the hidden hand, suggesting that such illusory ownership produces disownership of the real hand. Here, we apply immersive virtu…	52	J. R. Soc. Interface	AUG 6	2013	http://dx.doi.org/10.1098/rsif.2013.0300
2022-08-24	Article	Germine, L; Benson, TL; Cohen, F; Hooker, CI	Psychosis-proneness and the rubber hand illusion of body ownership	Psychosis and psychosis-proneness are associated with abnormalities in subjective experience of the self, including distortions in bodily experience that are difficult to study experimentally due to lack of structured methods. In 55 healthy adults, we assessed the relationship between self-reported psychosis-like characteristics and susceptibility to the rubber hand illusion of body ownership. In…	59	Psychiatry Res.	MAY 15	2013	http://dx.doi.org/10.1016/j.psychres.2012.11.022
2022-08-24	Article	Ionta, S; Sforza, A; Funato, M; Blanke, O	Anatomically plausible illusory posture affects mental rotation of body parts	During mental rotation (MR) of body parts, people internally simulate the movement of their corresponding body segments. These sensory-motor mechanisms render MR sensitive to proprioceptive information (e.g., posture). Similar mechanisms can alter illusory hand ownership following synchronous visuotactile stimulation (e.g., the rubber hand illusion [RHI]). In the present study, we first showed th…	34	Cogn. Affect. Behav. Neurosci.	MAR	2013	http://dx.doi.org/10.3758/s13415-012-0120-z
2022-08-24	Article	Chang, DS; Kim, YJ; Lee, SH; Lee, HJ; Lee, IS; Park, HJ; Wallraven, C; Chae, Y	Modifying Bodily Self-Awareness during Acupuncture Needle Stimulation Using the Rubber Hand Illusion	Background. The rubber hand illusion (RHI) is an experimental paradigm that manipulates important aspects of body self-awareness. Objectives. We were interested in whether modifying bodily self-awareness by manipulation of body ownership and visual expectations using the RHI would change the subjective perception of pain as well as the autonomic response to acupuncture needle stimulation. Methods…	7	Evid.-based Complement Altern. Med.		2013	http://dx.doi.org/10.1155/2013/849602
2022-08-24	Article	Farmer, H; Tajadura-Jimenez, A; Tsakiris, M	Beyond the colour of my skin: How skin colour affects the sense of body-ownership	Multisensory stimulation has been shown to alter the sense of body-ownership. Given that perceived similarity between one's own body and those of others is crucial for social cognition, we investigated whether multisensory stimulation can lead participants to experience ownership over a hand of different skin colour. Results from two studies using introspective, behavioural and physiological meth…	71	Conscious. Cogn.	SEP	2012	http://dx.doi.org/10.1016/j.concog.2012.04.011
2022-08-24	Article	Longo, MR; Haggard, P	What Is It Like to Have a Body?	Few issues in psychology are as fundamental or as elusive as the sense of one's own body. Despite widespread recognition of the link between body and self, psychology has only recently developed methods for the scientific study of bodily awareness. Experimental manipulations of embodiment in healthy volunteers have allowed for important advances in knowledge. Synchronous multisensory inputs from …	36	Curr. Dir. Psychol.	APR	2012	http://dx.doi.org/10.1177/0963721411434982
2022-08-24	Article	Holle, H; McLatchie, N; Maurer, S; Ward, J	Proprioceptive drift without illusions of ownership for rotated hands in the rubber hand illusion paradigm	The rubber hand illusion is one reliable way to experimentally manipulate the experience of body ownership. However, debate continues about the necessary and sufficient conditions eliciting the illusion. We measured proprioceptive drift and the subjective experience (via questionnaire) while manipulating two variables that have been suggested to affect the intensity of the illusion. First, the ru…	77	Cogn. Neurosci		2011	http://dx.doi.org/10.1080/17588928.2011.603828
